# Supplementary material for: A population-based survey of FBN1 variants in Iceland reveals underdiagnosis of Marfan syndrome
Source: Eur J Hum Genet. 2023 Sep 8;32(1):44–51. doi: 10.1038/s41431-023-01455-0 (PMC10772070; doi:10.1038/s41431-023-01455-0)
Supplement: Supplementary file 2 — Supplementary table 1 [file 41431_2023_1455_MOESM2_ESM.xlsx]

## Sheet: Sheet1
						Diagnostic phenotypes			Systemic score phenotypes													Other phenotypes of interest
Family ID	Individual ID	Living	Marfan syndrome	Family history	FBN1 variant (NM_000138.4)	Dissection of thoracic aorta	Thoracic aortic dilation	Ectopia lentis	Pes planus(1) / Hindfoot deformity(2)	Facial (dolichocephaly, enopthalmus, malar hypoplasia, retrognathia, downslanting fissures)	Myopia	Skin striae	Mitral valve prolapse	Upper segment / Lower segment (US/LS)	Armspan / height	Scoliosis	Wrist	Thumb	Pectus excavatum(1) / carinatum(2)	Dural ectasia	Spontant pneumothorax	Atrial septal aneurysm	Abdominal aortic aneurysm
Family 1	III-4	Yes	Yes	Yes	p.(Arg2860Cys)	NA	NA	Yes	NA	NA	NA	NA	NA	NA	NA	NA	NA	NA	NA	NA	NA	No	No
Family 1	IV-4	Yes	Yes	Yes	p.(Arg2860Cys)	No	No	Yes	NA	1	NA	NA	NA	NA	NA	NA	NA	NA	NA	NA	NA	No	No
Family 1	V-2	Yes	Yes	Yes	p.(Arg2860Cys)	No	No	No	NA	1	NA	NA	NA	NA	NA	NA	NA	NA	NA	NA	NA	Yes	No
Family 1	V-3	Yes	Yes	Yes	p.(Arg2860Cys)	No	Yes	Yes	NA	1	NA	NA	NA	NA	NA	NA	NA	NA	NA	NA	NA	No	No
Family 1	V-4	Yes	Yes	Yes	NA	No	Yes	Yes	NA	1	NA	NA	NA	NA	NA	NA	NA	NA	NA	NA	NA	No	No
Family 1	V-5	Yes	Yes	Yes	p.(Arg2860Cys)	No	No	No	1	1	NA	NA	NA	1	1	NA	1	NA	NA	NA	NA	No	No
Family 1	V-6	Yes	Yes	Yes	p.(Arg2860Cys)	Yes	Yes	No	NA	1	NA	NA	NA	NA	NA	NA	NA	NA	NA	NA	NA	No	No
Family 1	V-9	Yes	Yes	Yes	p.(Arg2860Cys)	NA	NA	NA	NA	1	NA	NA	NA	NA	NA	NA	NA	NA	NA	NA	NA	No	No
Family 1	VI-2	Yes	Yes	Yes	p.(Arg2860Cys)	NA	NA	NA	NA	NA	NA	NA	NA	NA	NA	NA	NA	NA	NA	NA	NA	No	No
Family 1	VI-3	Yes	Yes	Yes	p.(Arg2860Cys)	No	No	NA	2	1	NA	NA	NA	NA	NA	NA	1.5	1.5	1	NA	NA	No	No
Family 1	VI-4	Yes	Yes	Yes	p.(Arg2860Cys)	NA	NA	Yes	2	1	1	1	1	1	NA	1	NA	NA	NA	2	NA	No	No
Family 2	III-4	Yes	Yes	Yes	c.7699+2T>C	No	Yes	NA	NA	NA	NA	NA	1	NA	NA	NA	NA	NA	NA	NA	NA	No	No
Family 2	IV-3	No	Yes	Yes	NA	No	Yes	NA	NA	NA	NA	NA	NA	NA	NA	NA	NA	NA	NA	NA	NA	No	No
Family 2	IV-4	Yes	Yes	Yes	c.7699+2T>C	No	Yes	NA	NA	1	NA	NA	NA	NA	NA	NA	NA	NA	NA	NA	NA	No	No
Family 3	I-2	Yes	Yes	Yes	p.(Glu2248delGGA)	NA	Yes (4,8cm)	Yes	NA	NA	NA	NA	1	NA	NA	NA	NA	NA	NA	NA	NA	No	No
Family 3	II-1	Yes	Yes	Yes	p.(Glu2248delGGA)	NA	Yes (4,3cm), (z 4,66)	NA	NA	NA	1	1	NA	NA	NA	NA	1.5	1.5	2	NA	NA	No	No
Family 4	I-2	Yes	Yes	Yes	p.(Cys617Tyr)	Yes	Yes	NA	NA	1	NA	NA	NA	NA	NA	NA	NA	NA	NA	NA	NA	No	No
Family 4	II-1	Yes	Yes	Yes	NA	NA	Yes (4,3cm)	Yes	NA	NA	NA	NA	NA	NA	NA	NA	NA	NA	2	NA	NA	No	No
Family 4	III-1	Yes	Yes	Yes	NA	NA	NA	Yes	NA	NA	NA	NA	NA	NA	NA	NA	NA	NA	NA	NA	NA	No	No
Family 5	II-1	Yes	Yes	Yes	c.5788+5G>A	NA	Yes	Yes	2	1	1	1	NA	NA	NA	1	1.5	1.5	NA	2	NA	No	No
Family 5	II-2	Yes	Yes	Yes	c.5788+5G>A	NA	NA	Yes	NA	NA	NA	NA	NA	NA	NA	NA	NA	NA	NA	NA	NA	No	No
Family 6	II-1	Yes	Yes	Yes	p.(Asp1404Gly)	NA	Yes (5,81cm)	NA	NA	NA	NA	NA	NA	NA	NA	NA	NA	NA	NA	NA	2	No	No
Family 6	II-2	Yes	Yes	Yes	p.(Asp1404Gly)	NA	Yes (z 4,4)	NA	NA	1	NA	NA	1	NA	NA	NA	NA	NA	NA	NA	2	No	No
Family 7	I-2	Yes	Yes	Yes	No	NA	NA	NA	NA	NA	NA	NA	NA	NA	NA	NA	NA	NA	NA	NA	NA	No	No
Family 7	II-1	Yes	Yes	Yes	No	NA	NA	NA	NA	NA	NA	NA	NA	NA	NA	NA	NA	NA	NA	NA	NA	No	No
Individual	1	Yes	Yes	No	p.(Tyr2149Cys)	No	Yes	NA	NA	NA	NA	NA	1	NA	NA	NA	NA	NA	NA	NA	NA	No	No
Individual	2	Yes	Yes	No	No	NA	Yes	NA	NA	NA	NA	NA	NA	NA	NA	NA	NA	NA	NA	NA	NA	No	No
Individual	3	Yes	Yes	No	No	NA	NA	NA	NA	NA	NA	NA	1	NA	NA	NA	NA	NA	NA	NA	NA	No	No
Individual	4	Yes	Yes	No	NA	NA	NA	NA	NA	NA	NA	NA	NA	NA	NA	NA	NA	NA	NA	NA	NA	No	No
Individual	5	Yes	Yes	No	p.(Ile489TyrfsTer2)	Yes	Yes	NA	NA	1	NA	NA	NA	NA	NA	NA	NA	NA	NA	NA	NA	No	No
Individual	6	Yes	Yes	No	No	NA	Yes	NA	NA	NA	NA	NA	NA	NA	NA	NA	NA	NA	NA	NA	NA	No	No
Individual	7	Yes	Yes	No	No	NA	NA	NA	NA	NA	NA	NA	NA	NA	NA	1	NA	NA	NA	NA	NA	No	No
Individual	8	Yes	Yes	No	c.2855-2A>G	NA	NA	NA	NA	NA	NA	NA	1	NA	NA	1	NA	NA	1	NA	NA	No	No
Individual	Neonatal case	No	Yes	No	p.(Cys1097Tyr)	No	Yes	Yes	NA	1	1	NA	1	NA	NA	NA	NA	NA	NA	NA	1	No	No
