# Supplementary material for: A population-based survey of FBN1 variants in Iceland reveals underdiagnosis of Marfan syndrome
Source: Eur J Hum Genet. 2023 Sep 8;32(1):44–51. doi: 10.1038/s41431-023-01455-0 (PMC10772070; doi:10.1038/s41431-023-01455-0)
Supplement: Supplementary file 3 — Supplementary table 2 [file 41431_2023_1455_MOESM3_ESM.xlsx]

## Sheet: Sheet1
		COL3A1		FBN2		SMAD2		SMAD3		TGFB2		TGFB3		TGFBR1		TGFBR2
YOB	Sex	Cov (X)	Perc covered (%) at least 10X	Cov (X)	Perc covered (%) at least 10X	Cov (X)	Perc covered (%) at least 10X	Cov (X)	Perc covered (%) at least 10X	Cov (X)	Perc covered (%) at least 10X	Cov (X)	Perc covered (%) at least 10X	Cov (X)	Perc covered (%) at least 10X	Cov (X)	Perc covered (%) at least 10X
1960	F	27.99	100	27.69	100	27.51	100	20.37	100	25.42	100	26.05	100	24.72	100	22.94	100
1967	M	32.59	100	33.78	100	35.41	100	28.95	100	33.68	100	36.17	100	32.72	100	35.37	100
1982	F	38.21	100	39.13	100	37.64	100	31.13	100	36.69	100	37.3	100	36.47	100	35.38	100
1952	F	38.51	100	39.41	100	39.22	100	33.77	100	37.13	100	38.43	100	38.7	100	36.17	100
1994	M	39.16	100	39.75	100	39.62	100	37.05	100	38.12	100	39.75	100	39.02	100	39.32	100
