# Supplementary material for: A population-based survey of FBN1 variants in Iceland reveals underdiagnosis of Marfan syndrome
Source: Eur J Hum Genet. 2023 Sep 8;32(1):44–51. doi: 10.1038/s41431-023-01455-0 (PMC10772070; doi:10.1038/s41431-023-01455-0)
Supplement: Supplementary file 4 — Supplementary table 3 [file 41431_2023_1455_MOESM4_ESM.xlsx]

## Sheet: FBN1 variants
Chromosome	Position hg38	HGVSc (NM_000138.4)	HGVSp (NP_000129.3)	Impact	Gene	Carriers in case series	Carriers in WGS set	Total carriers	Mean height deviation of carriers (SD)	De novo	ClinVar classification	ClinVar entries	ClinVar ID	Imputed heterozygous carriers Iceland	MAF Iceland	MAF gnomAD	Height adjusted for YOB (N=138,451)		Marfan syndrome (N cases=33; N controls=282,616)		Severe thoracic aortic aneurysm (N cases=223, N controls=254,919)		ACMG classification (VarSome and manually adjusted)	ACMG criteria (VarSome and manually adjusted)	Additional evidence
																	p value	SD	p value	OR	p value	OR
chr15	48411201	c.8405G>T	p.(Gly2802Val)	MODERATE	FBN1	0	1	1	2.18364	.	.	.	.	0	0	.	.	.	.	.	.	.	Likely pathogenic	PM2_moderate;PM6_moderate;PP2_supporting;PP3_supporting;PP6_supporting	Height supportive of pathogenicity
chr15	48411357	c.8249A>G	p.(Asn2750Ser)	MODERATE	FBN1	0	1	1	-1.41332	.	.	.	.	0	0	.	.	.	.	.	.	.	Variant of uncertain significance	PM2_moderate;PP2_supporting;BP4_supporting	.
chr15	48412610	c.8185A>C	p.(Lys2729Gln)	MODERATE	FBN1	0	3	3	0.508276	.	Conflicting_interpretations_of_pathogenicity	Benign(6);_Likely_benign(4);_Uncertain_significance(1)	199954	5	1.83822e-05	0.00036	0.004171	-2.492	0.959226	0.117	0.916055	0.018	Benign	PM2_supporting;BS2_supporting;BP4_strong;BP6_moderate	.
chr15	48412646	c.8149G>A	p.(Glu2717Lys)	MODERATE	FBN1	0	3	3	NA	.	Conflicting_interpretations_of_pathogenicity	Likely_benign(10);_Uncertain_significance(4)	237106	10	3.3762e-05	0.00016	0.619152	0.231	0.95453	0.018	0.870382	0.018	Likely benign	BS2_moderate;BP6_moderate	.
chr15	48412723	c.8072G>A	p.(Gly2691Asp)	MODERATE	FBN1	0	1	1	-1.58144	.	.	.	.	0	0	.	.	.	.	.	.	.	Variant of uncertain significance	PM2_moderate;PP2_supporting;PP3_supporting	.
chr15	48415549	c.8038C>T	p.(Arg2680Cys)	MODERATE	FBN1	10	11	21	1.86322	.	Pathogenic/Likely_pathogenic	Pathogenic(2);_Likely_pathogenic(4)	200127	21	6.82042e-05	.	5.65e-08	1.463	3.97e-13	259.356	0.041515	23.278	Pathogenic	PS4_strong;PM2_moderate;PP2_supporting;PP3_supporting;PP5_very_strong	.
chr15	48415681	c.7906G>A	p.(Gly2636Ser)	MODERATE	FBN1	0	1	1	NA	.	Uncertain_significance	Uncertain_significance(2)	393275	0	0	.	.	.	.	.	.	.	Likely pathogenic	PM2_moderate;PM5_moderate;PP2_supporting;PP3_supporting	.
chr15	48415735	c.7852G>A	p.(Gly2618Arg)	MODERATE	FBN1	0	3	3	-0.705963	.	Uncertain_significance	Uncertain_significance(10)	42434	10	3.13754e-05	0.00025	0.40159	0.368	0.954977	0.018	0.857632	0.018	Variant of uncertain significance	BS2_moderate;PP3_supporting	.
chr15	48420779	c.7727G>A	p.(Arg2576His)	MODERATE	FBN1	0	2	2	NA	.	Uncertain_significance	Uncertain_significance(2)	927828	5	1.63296e-05	.	0.484794	-0.769	0.965704	0.018	0.90087	0.018	Variant of uncertain significance	PM5_moderate;PP2_supporting;PP3_supporting;BS2_supporting	.
chr15	48421556	c.7699+2T>C	p.(=)	HIGH	FBN1	2	0	2	1.24404	.	.	.	.	5	1.70955e-05	.	.	.	.	.	.	.	Pathogenic	PVS1_very_strong;PM2_moderate	.
chr15	48422006	c.7516G>A	p.(Gly2506Ser)	MODERATE	FBN1	0	1	1	-0.984793	.	Conflicting_interpretations_of_pathogenicity	Benign(4);_Likely_benign(1);_Uncertain_significance(3)	457262	1	4.07664e-06	7e-05	0.295948	-1.24	0.970813	0.018	0.962565	0.018	Likely benign	PM2_supporting;BP4_moderate;BP6_moderate	.
chr15	48430795	c.6744_6746del	p.(Glu2248del)	MODERATE	FBN1	2	0	2	2.82062	.	.	.	.	1	4.73212e-06	.	0.101473	1.787	0.02007	93.419	0.00406	95.202	Likely pathogenic	PS4_strong;PM2_moderate;PM4_moderate;PP2_supporting	.
chr15	48432881	c.6724C>T	p.(Arg2242Cys)	MODERATE	FBN1	0	13	13	0.468322	.	Likely_pathogenic	Likely_pathogenic(1)	384344	63	0.00019296	2e-05	0.12417	0.274	0.915166	0.018	0.71698	0.018	Likely benign	PP2_supporting;PP3_supporting;BS1_strong;BS2_strong	.
chr15	48434633	c.6577G>A	p.(Glu2193Lys)	MODERATE	FBN1	0	1	1	NA	.	Conflicting_interpretations_of_pathogenicity	Likely_benign(1);_Uncertain_significance(10)	255306	3	9.60511e-06	2e-05	.	.	.	.	.	.	Variant of uncertain significance	PM2_moderate;BP6_supporting	.
chr15	48436954	c.6496+7A>G	p.(=)	MODERATE	FBN1	0	1	1	0.972199	.	.	.	.	7	2.47111e-05	.	0.831949	0.113	1	1	0.897284	0.018	Likely benign	BS2_supporting;BP4_supporting	.
chr15	48446701	c.5788+5G>A	p.(=)	MODERATE	FBN1	2	0	2	NA	Yes	Pathogenic	Pathogenic(8);_Likely_pathogenic(1)	42394	0	3.0628e-06	.	.	.	1	1	1	1	Pathogenic	PS2_strong;PM2_moderate;PP2_supporting;PP3_supporting;PP5_very_strong	.
chr15	48446741	c.5753A>G	p.(His1918Arg)	MODERATE	FBN1	0	1	1	-2.27415	.	.	.	.	0	0	.	.	.	.	.	.	.	Variant of uncertain significance	PM2_moderate;PP2_supporting;BP4_supporting	.
chr15	48446756	c.5738A>G	p.(Asn1913Ser)	MODERATE	FBN1	0	1	1	0.78829	.	.	.	.	0	0	.	.	.	.	.	.	.	Variant of uncertain significance	PM2_moderate;PP2_supporting;PP3_supporting	.
chr15	48452595	c.5512G>A	p.(Gly1838Ser)	MODERATE	FBN1	0	2	2	0.106993	.	Conflicting_interpretations_of_pathogenicity	Pathogenic(1);_Uncertain_significance(2)	457232	3	2.08511e-05	.	.	.	.	.	.	.	Variant of uncertain significance	PM2_moderate;PM5_moderate;PP2_supporting;PP3_supporting;PP5_supporting;BS2_supporting;BP8_supporting	Height indicative of neutrality
chr15	48460275	c.5267T>C	p.(Val1756Ala)	MODERATE	FBN1	0	3	3	0.783128	.	.	.	.	9	2.99876e-05	.	0.600591	0.317	0.954977	0.018	0.857213	0.018	Likely benign	BS2_supporting;BP4_supporting	.
chr15	48465589	c.4921G>A	p.(Glu1641Lys)	MODERATE	FBN1	0	3	3	0.895328	.	.	.	.	10	3.38353e-05	.	0.193312	-0.624	0.950685	0.018	0.905869	0.018	Variant of uncertain significance	BS2_moderate	.
chr15	48465595	c.4915C>G	p.(Leu1639Val)	MODERATE	FBN1	0	1	1	NA	.	.	.	.	0	0	.	.	.	.	.	.	.	Variant of uncertain significance	PM2_moderate;PP2_supporting;PP3_supporting	.
chr15	48467958	c.4727T>C	p.(Met1576Thr)	MODERATE	FBN1	0	1	1	3.09308	.	Uncertain_significance	Uncertain_significance(8)	200054	18	5.78466e-05	8e-05	0.346179	0.303	0.960232	0.027	0.824411	0.018	Variant of uncertain significance	BS2_moderate	.
chr15	48467981	c.4704A>T	p.(Lys1568Asn)	MODERATE	FBN1	0	1	1	NA	.	.	.	.	0	0	.	.	.	.	.	.	.	Variant of uncertain significance	PM2_moderate;PP2_supporting	.
chr15	48470649	c.4444G>A	p.(Gly1482Ser)	MODERATE	FBN1	0	1	1	0.343343	.	Uncertain_significance	Uncertain_significance(4)	373256	0	0	2e-05	.	.	.	.	.	.	Variant of uncertain significance	PM2_moderate;PP2_supporting;PP3_supporting	.
chr15	48472676	c.4211A>G	p.(Asp1404Gly)	MODERATE	FBN1	2	0	2	NA	.	.	.	.	0	0	.	.	.	.	.	.	.	Likely pathogenic	PM2_moderate;PM5_strong;PP2_supporting;PP3_supporting	.
chr15	48474335	c.4130A>G	p.(His1377Arg)	MODERATE	FBN1	0	2	2	NA	.	.	.	.	0	0	.	.	.	.	.	.	.	Variant of uncertain significance	PM2_moderate;PP2_supporting;BP4_supporting	.
chr15	48474359	c.4106A>G	p.(Asn1369Ser)	MODERATE	FBN1	0	1	1	NA	.	Uncertain_significance	Uncertain_significance(1)	42348	0	0	1e-05	.	.	.	.	.	.	Variant of uncertain significance	PM2_moderate;PP2_supporting	.
chr15	48474522	c.4087+6T>C	p.(=)	MODERATE	FBN1	0	2	2	NA	.	.	.	.	9	2.87884e-05	.	0.026258	1.518	0.954977	0.018	0.92361	0.018	Likely benign	BS2_supporting;BP4_supporting	.
chr15	48474530	c.4085C>G	p.(Thr1362Ser)	MODERATE	FBN1	0	1	1	NA	Yes	.	.	.	0	0	.	.	.	.	.	.	.	Likely pathogenic	PS2_strong;PM2_moderate;PP2_supporting;BP4_supporting	.
chr15	48474658	c.3965-8T>C	p.(=)	MODERATE	FBN1	0	2	2	NA	.	Benign/Likely_benign	Benign(13);_Likely_benign(2)	36072	1	6.11933e-06	0.00237	0.313308	-1.069	0.967525	0.018	0.96509	0.018	Benign	BS1_strong;BS2_strong;BP4_supporting;BP6_strong	.
chr15	48483916	c.3740A>G	p.(Asn1247Ser)	MODERATE	FBN1	0	1	1	0.448814	.	.	.	.	0	0	.	.	.	.	.	.	.	Variant of uncertain significance	PM2_moderate;PP2_supporting;BP4_supporting	.
chr15	48485398	c.3688A>C	p.(Met1230Leu)	MODERATE	FBN1	0	2	2	1.36343	.	Conflicting_interpretations_of_pathogenicity	Uncertain_significance(1);_Likely_benign(1)	928219	1	6.21983e-06	.	0.485482	0.602	0.972237	0.018	0.92361	0.018	Variant of uncertain significance	PM2_moderate;PP2_supporting;BP4_supporting	.
chr15	48485476	c.3610A>G	p.(Met1204Val)	MODERATE	FBN1	0	6	6	0.073092	.	Uncertain_significance	Uncertain_significance(1)	527204	30	9.52095e-05	.	0.869298	-0.051	0.895237	0.018	0.792719	0.018	Likely benign	BS2_moderate;BP4_supporting	.
chr15	48485504	c.3590-8T>C	p.(=)	MODERATE	FBN1	0	3	3	NA	.	Conflicting_interpretations_of_pathogenicity	Benign(1);_Likely_benign(7);_Uncertain_significance(2)	137306	9	2.82018e-05	7e-05	0.794535	-0.187	1	1	0.871077	0.018	Likely benign	PM2_supporting;BP4_supporting;BP6_moderate	.
chr15	48487011	c.6446A>G	p.(Tyr2149Cys)	MODERATE	FBN1	1	0	1	NA	Yes	Conflicting_interpretations_of_pathogenicity	Pathogenic(2);_Likely_pathogenic(1);_Uncertain_significance(1)	42402	0	0	.	.	.	.	.	.	.	Pathogenic	PS2_strong;PM2_moderate;PP2_supporting;PP3_supporting;PP5_moderate	.
chr15	48487117	c.3547A>G	p.(Asn1183Asp)	MODERATE	FBN1	0	2	2	-0.307372	.	.	.	.	12	3.75667e-05	.	.	.	.	.	.	.	Likely benign	BS2_moderate;BP4_supporting	.
chr15	48487309	c.3463+3A>G	p.(=)	MODERATE	FBN1	0	3	3	NA	.	Benign/Likely_benign	Benign(14);_Likely_benign(2)	42337	3	1.22363e-05	0.00311	0.018977	2.188	1	1	0.913569	0.018	Benign	BS1_strong;BS2_strong;BP4_supporting;BP6_strong	.
chr15	48487321	c.3454G>A	p.(Ala1152Thr)	MODERATE	FBN1	0	3	3	-0.243197	.	Conflicting_interpretations_of_pathogenicity	Likely_benign(1);_Uncertain_significance(1)	255292	8	2.70483e-05	2e-05	0.820166	0.129	0.955429	0.018	0.851884	0.018	Likely benign	BS2_moderate;BP6_moderate	.
chr15	48487344	c.3431A>G	p.(His1144Arg)	MODERATE	FBN1	0	1	1	-0.206343	.	.	.	.	0	0	.	.	.	.	.	.	.	Variant of uncertain significance	PM2_moderate;PP2_supporting;PP3_supporting	.
chr15	48487381	c.3394A>G	p.(Thr1132Ala)	MODERATE	FBN1	0	1	1	0.293138	.	.	.	.	0	0	.	.	.	.	.	.	.	Variant of uncertain significance	PM2_moderate;PP2_supporting;PP3_supporting	.
chr15	48488160	c.3290G>A	p.(Cys1097Tyr)	MODERATE	FBN1	1	0	1	NA	Yes	Conflicting_interpretations_of_pathogenicity	Pathogenic(1);_Uncertain_significance(1)	549150	.	.	.	.	.	.	.	.	.	Pathogenic	PS2_strong;PM2_moderate;PM5_strong;PP2_supporting;PP3_supporting;PP5_supporting	.
chr15	48488224	c.3226A>T	p.(Ile1076Leu)	MODERATE	FBN1	0	2	2	-0.551455	.	Uncertain_significance	Uncertain_significance(3)	406367	2	9.14403e-06	.	.	.	.	.	.	.	Variant of uncertain significance	PM2_moderate;PP2_supporting	.
chr15	48489845	c.3082+6A>G	p.(=)	MODERATE	FBN1	0	1	1	NA	.	Benign	Benign(14)	137304	4	1.52963e-05	0.00397	0.279084	1.174	0.968156	0.03	0.960973	0.018	Benign	BS1_strong;BS2_strong;BP4_strong;BP6_strong	.
chr15	48489872	c.3061A>G	p.(Asn1021Asp)	MODERATE	FBN1	0	2	2	1.23831	.	.	.	.	3	1.0683e-05	.	0.690125	0.326	0.963417	0.018	0.941619	0.018	Variant of uncertain significance	PM2_moderate;PP2_supporting;BP4_supporting	.
chr15	48489907	c.3026C>T	p.(Pro1009Leu)	MODERATE	FBN1	0	1	1	NA	.	Uncertain_significance	Uncertain_significance(3)	925193	2	6.9874e-06	.	0.884143	-0.151	0.962867	0.018	0.912526	0.018	Variant of uncertain significance	PM2_moderate;PP2_supporting;PP3_supporting	.
chr15	48489915	c.3018G>C	p.(Glu1006Asp)	MODERATE	FBN1	0	1	1	-1.02602	.	.	.	.	8	2.50005e-05	.	0.68228	0.254	1	1	0.877028	0.018	Likely benign	BS2_supporting;BP4_supporting	.
chr15	48489917	c.3016G>A	p.(Glu1006Lys)	MODERATE	FBN1	0	1	1	NA	.	Conflicting_interpretations_of_pathogenicity	Uncertain_significance(1);_Benign(1)	921753	0	0	.	.	.	.	.	.	.	Variant of uncertain significance	PM2_moderate;PP2_supporting;BP4_supporting	.
chr15	48490002	c.2931G>A	p.(Met977Ile)	MODERATE	FBN1	0	3	3	-1.02602	.	Uncertain_significance	Uncertain_significance(1)	200007	13	4.30839e-05	.	0.058597	-0.926	0.965704	0.018	0.863413	0.018	Likely benign	BS2_moderate;BP4_supporting	.
chr15	48490040	c.2893G>A	p.(Glu965Lys)	MODERATE	FBN1	0	2	2	-0.184092	.	Uncertain_significance	Likely_pathogenic(1);_Uncertain_significance(1)	449603	1	6.11857e-06	.	0.376741	0.77	0.963417	0.018	0.927268	0.018	Variant of uncertain significance	PM2_moderate;PP2_supporting;PP3_supporting;PP5_supporting	.
chr15	48490073	c.2860C>T	p.(Arg954Cys)	MODERATE	FBN1	0	4	4	0.149175	.	Pathogenic/Likely_pathogenic	Pathogenic(3);_Likely_pathogenic(2)	495582	6	2.12804e-05	.	.	.	.	.	.	.	Pathogenic	PM2_moderate;PM5_strong;PP2_supporting;PP3_supporting;PP5_very_strong	.
chr15	48490080	c.2855-2A>G	p.(=)	HIGH	FBN1	1	0	1	NA	Yes	Likely_pathogenic	Likely_pathogenic(1)	1485695	0	0	.	.	.	.	.	.	.	Pathogenic	PVS1_very_strong;PS2_strong;PM2_moderate;PP5_moderate	.
chr15	48492502	c.2813C>T	p.(Pro938Leu)	MODERATE	FBN1	0	2	2	-0.594133	.	Uncertain_significance	Uncertain_significance(2)	549115	9	3.07309e-05	.	0.787234	0.12	1	1	0.905229	0.018	Variant of uncertain significance	BS2_supporting;PP3_supporting	.
chr15	48492594	c.2729-8C>T	p.(=)	MODERATE	FBN1	0	2	2	0.380913	.	Likely_benign	Likely_benign(1)	527226	.	.	.	.	.	.	.	.	.	Benign	BS2_strong;BP4_moderate;BP6_supporting	.
chr15	48495574	c.2434G>A	p.(Glu812Lys)	MODERATE	FBN1	0	1	1	NA	.	Uncertain_significance	Uncertain_significance(4)	199997	0	3.06848e-06	2e-05	.	.	1	1	0.954494	0.018	Variant of uncertain significance	PM2_moderate;PP2_supporting	.
chr15	48503928	c.1972C>T	p.(Arg658Trp)	MODERATE	FBN1	0	2	2	0.300701	.	Uncertain_significance	Uncertain_significance(1)	918151	6	1.87759e-05	.	.	.	.	.	.	.	Variant of uncertain significance	BS2_supporting;PP3_supporting	.
chr15	48505135	c.1850G>A	p.(Cys617Tyr)	MODERATE	FBN1	1	0	1	1.90206	Yes	Conflicting_interpretations_of_pathogenicity	Pathogenic(1);_Likely_pathogenic(1);_Uncertain_significance(1)	495563	0	0	.	.	.	.	.	.	.	Pathogenic	PS2_strong;PM2_moderate;PM5_strong;PP2_supporting;PP3_supporting;PP5_moderate	.
chr15	48508676	c.1743G>A	p.(Met581Ile)	MODERATE	FBN1	0	1	1	-1.05974	.	.	.	.	10	3.21787e-05	.	0.477909	0.29	0.94907	0.018	0.854728	0.018	Variant of uncertain significance	BS2_moderate	.
chr15	48510142	c.1616G>A	p.(Arg539Gln)	MODERATE	FBN1	0	4	4	1.60894	.	.	.	.	27	8.61072e-05	.	0.011541	0.663	0.945241	0.018	0.031913	29.776	Likely pathogenic	PS4_strong;PM2_moderate;PP2_supporting	.
chr15	48513608	c.1529C>T	p.(Ser510Leu)	MODERATE	FBN1	0	1	1	-1.52197	.	.	.	923073	0	0	.	.	.	.	.	.	.	Variant of uncertain significance	PM2_moderate;PP2_supporting;PP3_supporting	.
chr15	48515390	c.1464dup	p.(Ile489Tyrfs*2)	HIGH	FBN1	1	0	1	NA	Yes	.	.	.	0	0	.	.	.	.	.	.	.	Pathogenic	PVS1_very_strong;PS2_strong;PM2_moderate	.
chr15	48516294	c.1216C>G	p.(Leu406Val)	MODERATE	FBN1	0	1	1	-0.92935	.	.	.	922145	0	0	.	.	.	.	.	.	.	Variant of uncertain significance	PM2_moderate;PP2_supporting;BP4_supporting	.
chr15	48516309	c.1201T>A	p.(Tyr401Asn)	MODERATE	FBN1	0	1	1	NA	.	.	.	.	0	0	.	.	.	.	.	.	.	Variant of uncertain significance	PM2_moderate;PP2_supporting;BP4_supporting	.
chr15	48516341	c.1169C>T	p.(Ser390Phe)	MODERATE	FBN1	0	3	3	0.641257	.	Uncertain_significance	Uncertain_significance(3)	549007	10	3.37959e-05	4e-05	0.620451	0.23	0.95453	0.018	0.870382	0.018	Likely benign	BS2_moderate;BP4_supporting	.
chr15	48516370	c.1148-8T>G	p.(=)	MODERATE	FBN1	0	2	2	0.205573	.	.	.	.	4	1.55244e-05	.	0.869524	0.102	1	1	0.926028	0.018	Likely benign	BS2_supporting;BP4_supporting	.
chr15	48520749	c.1057A>G	p.(Ile353Val)	MODERATE	FBN1	0	12	12	-0.861785	.	.	.	.	83	0.000259522	.	0.250321	-0.217	0.907451	0.018	0.704291	0.018	Likely benign	BS2_moderate;BP4_supporting	.
chr15	48526216	c.902G>T	p.(Gly301Val)	MODERATE	FBN1	0	1	1	0.374955	.	Conflicting_interpretations_of_pathogenicity	Benign(4);_Likely_benign(3);_Uncertain_significance(7)	199960	1	6.11823e-06	0.00016	0.843738	0.17	1	1	0.942669	0.018	Likely benign	PM2_supporting;BP4_supporting;BP6_moderate	.
chr15	48526255	c.863A>G	p.(Asp288Gly)	MODERATE	FBN1	0	1	1	NA	.	Uncertain_significance	Uncertain_significance(4)	519791	0	0	3e-05	.	.	.	.	.	.	Variant of uncertain significance	PM2_moderate;PP2_supporting;PP3_supporting	.
chr15	48613051	c.206C>G	p.(Pro69Arg)	MODERATE	FBN1	0	3	3	1.30374	.	.	.	.	5	1.65799e-05	.	0.334449	0.884	0.970126	0.018	0.955851	0.018	Variant of uncertain significance	PM2_moderate;PP2_supporting;PP3_supporting	.
chr15	48644711	c.59A>G	p.(Tyr20Cys)	MODERATE	FBN1	0	1	1	NA	.	Conflicting_interpretations_of_pathogenicity	Likely_benign(1);_Likely_pathogenic(1);_Uncertain_significance(6)	161245	0	0	0.00015	.	.	.	.	.	.	Variant of uncertain significance	PM2_moderate;PP2_supporting;PP5_supporting;BP4_supporting;BP6_supporting	.
